# Supplementary material for: Effects of Mechanical Dyssynchrony on Coronary Flow: Insights From a Computational Model of Coupled Coronary Perfusion With Systemic Circulation
Source: Front Physiol. 2020 Aug 14;11:915. doi: 10.3389/fphys.2020.00915 (PMC7457036; doi:10.3389/fphys.2020.00915)
Supplement: Supplementary file 2 [file Presentation_2.zip]

Archive with 36 entries (33 files):
- final version_figures 2/
- final version_figures 2/figure4.tiff
- __MACOSX/
- __MACOSX/final version_figures 2/
- __MACOSX/final version_figures 2/._figure4.tiff
- final version_figures 2/.DS_Store
- __MACOSX/final version_figures 2/._.DS_Store
- final version_figures 2/figure5.tiff
- __MACOSX/final version_figures 2/._figure5.tiff
- final version_figures 2/figureC1_002.tiff
- __MACOSX/final version_figures 2/._figureC1_002.tiff
- final version_figures 2/figure2.tiff
- __MACOSX/final version_figures 2/._figure2.tiff
- final version_figures 2/figure7_002.tiff
- __MACOSX/final version_figures 2/._figure7_002.tiff
- final version_figures 2/figureF1_001.tiff
- __MACOSX/final version_figures 2/._figureF1_001.tiff
- final version_figures 2/figure3.tiff
- __MACOSX/final version_figures 2/._figure3.tiff
- final version_figures 2/figureC1_003.tiff
- __MACOSX/final version_figures 2/._figureC1_003.tiff
- final version_figures 2/figureF1_002.tiff
- __MACOSX/final version_figures 2/._figureF1_002.tiff
- final version_figures 2/figureD1.tiff
- __MACOSX/final version_figures 2/._figureD1.tiff
- final version_figures 2/figureC1_001.tiff
- __MACOSX/final version_figures 2/._figureC1_001.tiff
- final version_figures 2/figure1.tiff
- __MACOSX/final version_figures 2/._figure1.tiff
- final version_figures 2/figure7_001.tiff
- __MACOSX/final version_figures 2/._figure7_001.tiff
- final version_figures 2/figure6.tiff
- __MACOSX/final version_figures 2/._figure6.tiff
- final version_figures 2/figureE1.tiff
- __MACOSX/final version_figures 2/._figureE1.tiff
- __MACOSX/._final version_figures 2
