# Supplementary material for: Effects of Mechanical Dyssynchrony on Coronary Flow: Insights From a Computational Model of Coupled Coronary Perfusion With Systemic Circulation
Source: Front Physiol. 2020 Aug 14;11:915. doi: 10.3389/fphys.2020.00915 (PMC7457036; doi:10.3389/fphys.2020.00915)
Supplement: Supplementary file 3 [file Data_Sheet_1.ZIP]

Archive with 36 entries (33 files):
- final version_figures/
- final version_figures/figure4.tiff
- __MACOSX/
- __MACOSX/final version_figures/
- __MACOSX/final version_figures/._figure4.tiff
- final version_figures/.DS_Store
- __MACOSX/final version_figures/._.DS_Store
- final version_figures/figure5.tiff
- __MACOSX/final version_figures/._figure5.tiff
- final version_figures/figureC1_002.tiff
- __MACOSX/final version_figures/._figureC1_002.tiff
- final version_figures/figure2.tiff
- __MACOSX/final version_figures/._figure2.tiff
- final version_figures/figure7_002.tiff
- __MACOSX/final version_figures/._figure7_002.tiff
- final version_figures/figureF1_001.tiff
- __MACOSX/final version_figures/._figureF1_001.tiff
- final version_figures/figure3.tiff
- __MACOSX/final version_figures/._figure3.tiff
- final version_figures/figureC1_003.tiff
- __MACOSX/final version_figures/._figureC1_003.tiff
- final version_figures/figureF1_002.tiff
- __MACOSX/final version_figures/._figureF1_002.tiff
- final version_figures/figureD1.tiff
- __MACOSX/final version_figures/._figureD1.tiff
- final version_figures/figureC1_001.tiff
- __MACOSX/final version_figures/._figureC1_001.tiff
- final version_figures/figure1.tiff
- __MACOSX/final version_figures/._figure1.tiff
- final version_figures/figure7_001.tiff
- __MACOSX/final version_figures/._figure7_001.tiff
- final version_figures/figure6.tiff
- __MACOSX/final version_figures/._figure6.tiff
- final version_figures/figureE1.tiff
- __MACOSX/final version_figures/._figureE1.tiff
- __MACOSX/._final version_figures
